# Supplementary material for: Traditional Medicine Extracts of Gnidia sericocephala and Product Nkabinde in HIV-1 Latency Reversal: Insights from J-Lat Subtype B and J-Lat Subtype C Models
Source: Int J Mol Sci. 2026 Feb 5;27(3):1581. doi: 10.3390/ijms27031581 (PMC12898761; doi:10.3390/ijms27031581)
Supplement: Supplementary file 1 [file ijms-27-01581-s001.zip]

Archive with 1 entries (1 files):
- ijms-4089668-supplementary.pptx
